# Supplementary material for: Description of Barathricolathermophilus, a new species from a deep-sea hydrothermal vent field in the Indian Ocean with redescription of the Barathricola type species (Crustacea, Copepoda, Cyclopoida)
Source: Zookeys. 2019 Jul 22;865:103–21. doi: 10.3897/zookeys.865.35827 (PMC6663938; doi:10.3897/zookeys.865.35827)
Supplement: XML Treatment for Barathricola [file zookeys.865.35827-treatment1.xml]

<!DOCTYPE tp:taxon-treatment
  PUBLIC "-//TaxonX//DTD Taxonomic Treatment Publishing DTD v0 20100105//EN" "tax-treatment-NSO.dtd">
<tp:taxon-treatment xmlns:tp="http://www.plazi.org/taxpub"><tp:treatment-meta><kwd-group><label>Taxon classification</label><kwd><named-content xmlns:xlink="http://www.w3.org/1999/xlink" content-type="kingdom">Animalia</named-content></kwd><kwd><named-content xmlns:xlink="http://www.w3.org/1999/xlink" content-type="order">Cyclopoida</named-content></kwd><kwd><named-content xmlns:xlink="http://www.w3.org/1999/xlink" content-type="family">Schminkepinellidae</named-content></kwd></kwd-group><mixed-citation publication-type="journal"><person-group><name><surname>Ivanenko</surname><given-names>Viatcheslav N.</given-names></name><name><surname>Lee</surname><given-names>Jimin</given-names></name><name><surname>Chang</surname><given-names>Cheon Young</given-names></name><name><surname>Kim</surname><given-names>Il-Hoi</given-names></name></person-group><article-title>Description of <italic><tp:taxon-name><tp:taxon-name-part taxon-name-part-type="genus" reg="Barathricola">Barathricola</tp:taxon-name-part><tp:taxon-name-part taxon-name-part-type="species" reg="thermophilus">thermophilus</tp:taxon-name-part></tp:taxon-name></italic>, a new species from a deep-sea hydrothermal vent field in the Indian Ocean with redescription of the <italic><tp:taxon-name><tp:taxon-name-part taxon-name-part-type="genus" reg="Barathricola">Barathricola</tp:taxon-name-part></tp:taxon-name></italic> type species (<tp:taxon-name><tp:taxon-name-part taxon-name-part-type="subphylum">Crustacea</tp:taxon-name-part></tp:taxon-name>, <tp:taxon-name><tp:taxon-name-part taxon-name-part-type="subclass">Copepoda</tp:taxon-name-part></tp:taxon-name>, <tp:taxon-name><tp:taxon-name-part taxon-name-part-type="order">Cyclopoida</tp:taxon-name-part></tp:taxon-name>)</article-title><source>Zookeys</source><day>22</day><month>7</month><year>2019</year><volume>865</volume><fpage>103</fpage><lpage>121</lpage><pub-id pub-id-type="doi">10.3897/zookeys.865.35827</pub-id></mixed-citation></tp:treatment-meta><tp:nomenclature><label>Genus</label><tp:taxon-name>
                <object-id xmlns:xlink="http://www.w3.org/1999/xlink" content-type="arpha" xlink:type="simple">5d4b0d34-ad7e-48dd-9ddf-3f6ad0f3a5b1</object-id>
                <tp:taxon-name-part taxon-name-part-type="genus" reg="Barathricola">Barathricola</tp:taxon-name-part>
              </tp:taxon-name><tp:taxon-authority>Humes, 1999</tp:taxon-authority></tp:nomenclature><tp:treatment-sec sec-type="Amended diagnosis" id="SECID0EKLAC"><title>Amended diagnosis.</title><p><tp:taxon-name><tp:taxon-name-part taxon-name-part-type="order">Cyclopoida</tp:taxon-name-part></tp:taxon-name>. Prosome slender, 5-segmented. Urosome 5-segmented in female, 6-segmented in male, first somite with leg 5. Caudal rami elongate, bearing six or seven setae. Antennule 14-segmented in female and 17-segmented in male; geniculation of male antennules between segments 15 and 16. Antenna 4-segmented, without exopod; armature formula 0-1-5-7. Mandible palp biramous, with elongate basis; endopod 2-segmented, first segment with two, second segment with four setae; exopod small, indistinctly 2-3-segmented, with two terminal setae. Maxillulary coxal endite absent. Maxilla with praecoxa, coxa, basis, and 3-segmented endopod armed with four, two and four setae, respectively. Maxilliped 7-segmented, with syncoxa bearing three (1+2) setae, basis with two setae and 5-segmented endopod with setal formula 1, 1, 1, 1, 3. Legs 1-4 biramous, with 3-segmented rami; armature formula as in Table <xref ref-type="table" rid="T1">1</xref>. Leg 1: inner margin of basis bearing long flattened setules. Third endopodal segment of leg 3 with three spines and three setae (1,II,I+2); in male with small outer terminal spine near spine-like outgrowth. Middle endopodal segment of leg 4 with distal inner seta modified into spine. Leg 5 consisting of coxa, basis, and exopod, with intercoxal sclerite; endopod absent; setal formula -0; 1-0; I, I+1+I in female and 0-0; 1-0; I, I+1+I or 0-0; 1-0; I, I+1+I, 1 in male.</p><table-wrap id="T1" position="float" orientation="portrait"><label>Table 1.</label><caption><p>Spine and setal formulae of legs 1-4 in <italic><tp:taxon-name><tp:taxon-name-part taxon-name-part-type="genus" reg="Barathricola">Barathricola</tp:taxon-name-part><tp:taxon-name-part taxon-name-part-type="species" reg="rimensis">rimensis</tp:taxon-name-part></tp:taxon-name></italic> Humes, 1999. Roman numerals indicate spines, and Arabic numerals setae.</p></caption><table id="TID0EFHAC" rules="all"><tbody><tr><th rowspan="1" colspan="1"/><th rowspan="1" colspan="1">Coxa</th><th rowspan="1" colspan="1">Basis</th><th rowspan="1" colspan="1">Endopod</th><th rowspan="1" colspan="1">Exopod</th></tr><tr><td rowspan="1" colspan="1">Leg 1</td><td rowspan="1" colspan="1">0-1</td><td rowspan="1" colspan="1">1-I</td><td rowspan="1" colspan="1">0-1;0-1;1,2,3</td><td rowspan="1" colspan="1">I-0;I-1;III,I,4</td></tr><tr><td rowspan="1" colspan="1">Leg 2</td><td rowspan="1" colspan="1">0-1</td><td rowspan="1" colspan="1">1-0</td><td rowspan="1" colspan="1">0-1;0-2;1,2,3</td><td rowspan="1" colspan="1">I-0;I-1;III,I,5</td></tr><tr><td rowspan="1" colspan="1">Leg 3</td><td rowspan="1" colspan="1">0-1</td><td rowspan="1" colspan="1">1-0</td><td rowspan="1" colspan="1">0-1;0-2;1,II,I+2</td><td rowspan="1" colspan="1">I-0;I-1;III,I,5</td></tr><tr><td rowspan="1" colspan="1">Leg 4</td><td rowspan="1" colspan="1">0-1</td><td rowspan="1" colspan="1">1-0</td><td rowspan="1" colspan="1">0-1;0-1+I;I,II,II</td><td rowspan="1" colspan="1">I-0;I-1;II,I,5</td></tr></tbody></table></table-wrap></tp:treatment-sec><tp:treatment-sec sec-type="type species" id="SECID0EBPAC"><title>Type species.</title><p><italic><tp:taxon-name><tp:taxon-name-part taxon-name-part-type="genus" reg="Barathricola">Barathricola</tp:taxon-name-part><tp:taxon-name-part taxon-name-part-type="species" reg="rimensis">rimensis</tp:taxon-name-part></tp:taxon-name></italic> Humes, 1999. <italic><tp:taxon-name><tp:taxon-name-part taxon-name-part-type="genus" reg="Barathricola">Barathricola</tp:taxon-name-part><tp:taxon-name-part taxon-name-part-type="species" reg="thermophilus">thermophilus</tp:taxon-name-part></tp:taxon-name></italic> sp.nov. is the second species of this genus.</p><!--PageBreak  --></tp:treatment-sec></tp:taxon-treatment>
