# Supplementary material for: Description of Barathricolathermophilus, a new species from a deep-sea hydrothermal vent field in the Indian Ocean with redescription of the Barathricola type species (Crustacea, Copepoda, Cyclopoida)
Source: Zookeys. 2019 Jul 22;865:103–21. doi: 10.3897/zookeys.865.35827 (PMC6663938; doi:10.3897/zookeys.865.35827)
Supplement: XML Treatment for Barathricola thermophilus [file zookeys.865.35827-treatment2.xml]

<!DOCTYPE tp:taxon-treatment
  PUBLIC "-//TaxonX//DTD Taxonomic Treatment Publishing DTD v0 20100105//EN" "tax-treatment-NSO.dtd">
<tp:taxon-treatment xmlns:tp="http://www.plazi.org/taxpub"><tp:treatment-meta><kwd-group><label>Taxon classification</label><kwd><named-content xmlns:xlink="http://www.w3.org/1999/xlink" content-type="kingdom">Animalia</named-content></kwd><kwd><named-content xmlns:xlink="http://www.w3.org/1999/xlink" content-type="order">Cyclopoida</named-content></kwd><kwd><named-content xmlns:xlink="http://www.w3.org/1999/xlink" content-type="family">Schminkepinellidae</named-content></kwd></kwd-group><mixed-citation publication-type="journal"><person-group><name><surname>Ivanenko</surname><given-names>Viatcheslav N.</given-names></name><name><surname>Lee</surname><given-names>Jimin</given-names></name><name><surname>Chang</surname><given-names>Cheon Young</given-names></name><name><surname>Kim</surname><given-names>Il-Hoi</given-names></name></person-group><article-title>Description of <italic><tp:taxon-name><tp:taxon-name-part taxon-name-part-type="genus" reg="Barathricola">Barathricola</tp:taxon-name-part><tp:taxon-name-part taxon-name-part-type="species" reg="thermophilus">thermophilus</tp:taxon-name-part></tp:taxon-name></italic>, a new species from a deep-sea hydrothermal vent field in the Indian Ocean with redescription of the <italic><tp:taxon-name><tp:taxon-name-part taxon-name-part-type="genus" reg="Barathricola">Barathricola</tp:taxon-name-part></tp:taxon-name></italic> type species (<tp:taxon-name><tp:taxon-name-part taxon-name-part-type="subphylum">Crustacea</tp:taxon-name-part></tp:taxon-name>, <tp:taxon-name><tp:taxon-name-part taxon-name-part-type="subclass">Copepoda</tp:taxon-name-part></tp:taxon-name>, <tp:taxon-name><tp:taxon-name-part taxon-name-part-type="order">Cyclopoida</tp:taxon-name-part></tp:taxon-name>)</article-title><source>Zookeys</source><day>22</day><month>7</month><year>2019</year><volume>865</volume><fpage>103</fpage><lpage>121</lpage><pub-id pub-id-type="doi">10.3897/zookeys.865.35827</pub-id></mixed-citation></tp:treatment-meta><tp:nomenclature><tp:taxon-name>
                <object-id xmlns:xlink="http://www.w3.org/1999/xlink" content-type="arpha" xlink:type="simple">0596004c-bc1d-4091-ad96-0cac3f3d6518</object-id>
                <tp:taxon-name-part taxon-name-part-type="genus" reg="Barathricola">Barathricola</tp:taxon-name-part>
                <tp:taxon-name-part taxon-name-part-type="species" reg="thermophilus">thermophilus</tp:taxon-name-part>
                <object-id xmlns:xlink="http://www.w3.org/1999/xlink" content-type="zoobank" xlink:type="simple">http://zoobank.org/3AE79CB6-053D-406B-ADA5-69477A4D462A</object-id>
              </tp:taxon-name><tp:taxon-status xmlns:xlink="http://www.w3.org/1999/xlink" xlink:type="simple">sp. nov.</tp:taxon-status><xref ref-type="fig" rid="F1">Figs 1</xref><xref ref-type="fig" rid="F2">, 2</xref><xref ref-type="fig" rid="F3">, 3</xref></tp:nomenclature><tp:treatment-sec sec-type="type locality" id="SECID0ETBAE"><title>Type locality.</title><p>The hydrothermal vent field of <abbrev xmlns:xlink="http://www.w3.org/1999/xlink" content-type="institution" xlink:title="Onnuri Vent Field" id="ABBRID0EZBAE" xlink:type="simple">OVF</abbrev> (<named-content xmlns:xlink="http://www.w3.org/1999/xlink" content-type="dwc:verbatimCoordinates" xlink:type="simple"><named-content content-type="geo-json" specific-use="{&#34;type&#34;:&#34;Point&#34;,&#34;coordinates&#34;:[66.423744,-11.414714]}" id="NCID0EBCAE" xlink:type="simple">11°24'52.97"S, 66°25'25.48"E</named-content></named-content>) on the Central Indian Ridge in the Indian Ocean; sediments at 2022 m in depth.</p></tp:treatment-sec><tp:treatment-sec sec-type="type material" id="SECID0EGCAE"><title>Type material.</title><p>Holotype (♀, MABIK CR00244723) and paratypes (6 ♀♀, 6 ♂♂, MABIK CR00244724) have been deposited in the MABIK. Dissected paratypes (2 ♀♀, 1 ♂) are retained in the collection of the last author. All type specimens collected on 23 June 2018 from the type locality.</p></tp:treatment-sec><tp:treatment-sec sec-type="description" id="SECID0ELCAE"><title>Description of female.</title><p>Body (Fig. <xref ref-type="fig" rid="F1">1A</xref>) slender. Length of dissected and described specimen 776 μm. Other three measured specimens 700, 710, and 715 μm, respectively. Prosome nearly oval, 400 μm long, slightly longer than urosome, consisting of cephalosome and four pedigerous somites. Greatest width of prosome 273 μm across cephalosome. Cephalosome with angular posterolateral corners. First to third pedigerous somites almost equal in length. Fourth pedigerous somite distinctly shorter and narrower than the third. Urosome (Fig. <xref ref-type="fig" rid="F1">1B</xref>) slender, 5-segmented. Fifth pedigerous somite 38 × 74 μm, broadened distally, with angular posterolateral corners. Genital double-somite 109 × 70 μm, 1.56 times as long as wide, gradually narrowing posteriorly; genital aperture located dorsolaterally at 38% region of double-somite length. Three free abdominal somites 40 × 47, 30 × 42, and 50 × 37 μm, respectively. Anal somite with large anal region and minute spinules along ventrodistal margin. Caudal ramus (Fig. <xref ref-type="fig" rid="F1">1C</xref>) 116 × 13 μm, 8.92 times as long as wide, more than twice as long as anal somite, armed with six setae and ornamented with row of spinules along ventrodistal margin; outer lateral seta located at 39% region of ramus length; spermatophore (Fig. <xref ref-type="fig" rid="F1">1D</xref>) attached to female 60 × 27 μm, with thick wall.</p><fig id="F1" position="float" orientation="portrait"><object-id xmlns:xlink="http://www.w3.org/1999/xlink" content-type="doi" xlink:type="simple">10.3897/zookeys.865.35827.figure1</object-id><object-id xmlns:xlink="http://www.w3.org/1999/xlink" content-type="arpha" xlink:type="simple">b0c2af3a-071d-4b1a-969d-6e5f0623407b</object-id><label>Figure 1.</label><caption><p><italic><tp:taxon-name><tp:taxon-name-part taxon-name-part-type="genus" reg="Barathricola">Barathricola</tp:taxon-name-part><tp:taxon-name-part taxon-name-part-type="species" reg="thermophilus">thermophilus</tp:taxon-name-part></tp:taxon-name></italic> sp. nov., female: <bold>A</bold> habitus, dorsal <bold>B</bold> urosome, dorsal <bold>C</bold> right caudal ramus, ventral <bold>D</bold> spermatophore <bold>E</bold> rostrum <bold>F</bold> antennule <bold>G</bold> antenna <bold>H</bold> mandible <bold>I</bold> maxillule. Scale bars: 0.1 mm (<bold>A</bold>), 0.05 mm (<bold>B</bold>), 0.02 mm (<bold>C–I</bold>).</p></caption><graphic xmlns:xlink="http://www.w3.org/1999/xlink" xlink:href="zookeys-865-103-g001.jpg" position="float" orientation="portrait" xlink:type="simple" id="oo_319265.jpg"><uri content-type="original_file" xlink:type="simple">https://binary.pensoft.net/fig/319265</uri></graphic></fig><p>Rostrum (Fig. <xref ref-type="fig" rid="F1">1E</xref>) triangular, with thin-walled lobate distal apex. Antennule (Fig. <xref ref-type="fig" rid="F1">1F</xref>) 225 μm long, longer than cephalosome, and 14-segmented. Eleventh segment the longest. Armature formula 2-5-4-7-6-(2 + aesthetasc)-0-1-0-1-(2 + aesthetasc)-2-(2 + aesthetasc)-(6 + aesthetasc). Second and third segments each with a trace of one subdivision, and fourth segment with three subdivisions. First segment with two rows of fine spinules. Most of setae naked, except several feebly pinnate ones of proximal two segments. Aesthetascs broad, constricted at region slightly distal to middle, and attenuated distally.</p><p>Antenna (Fig. <xref ref-type="fig" rid="F1">1G</xref>) 4-segmented, consisting of basis and 3-segmented endopod. Basis unarmed, ornamented with several rows of minute spinules. First endopodal segment 36 × 17 μm, with one seta on inner margin and minute spinules proximally and on outer margin. Second endopodal segment narrow proximally and gradually broadened distally, 30 × 18 μm, armed with five setae (three distal and two smaller subdistal) and ornamented with row of minute setules on outer side. Third endopodal segment 23 × 14 μm, armed with seven unequal setae distally, and ornamented with setules on outer side.</p><p>Labrum weak, easily destroyed. Mandible (Fig. <xref ref-type="fig" rid="F1">1H</xref>) consisting of coxa, basis, exopod, and endopod. Coxa with setules on outer margin; cutting margin of gnathobase with six acutely pointed teeth, two thin proximal setae, three setules between distal second and third teeth, and one small, transparent digitiform process bearing fine spinules distally between distal first and second teeth. Basis elongate, 42 × 9 μm, bearing five or six setules subdistally. Exopod small, indistinctly 3-segmented, armed only with two setae on third segment, outer one of these setae sparsely pinnate and slightly longer than inner one. Endopod 2-segmented, armed with two and four setae on first and second segments, respectively, all six setae sparsely pinnate; first segment with several setules on medial margin.</p><p>Maxillule (Fig. <xref ref-type="fig" rid="F1">1I</xref>) with eight setae on praecoxal arthrite; second distal seta spiniform. Coxal endite absent. Epipodite with two unequal setae. Basis with four setae, three proximal and one distal. Exopod with four large setae distally; setae becoming longer from outer to inner margin. Endopod shorter than exopod, armed with five setae, one on medial margin, and four distally.</p><p>Maxilla (Fig. <xref ref-type="fig" rid="F2">2A</xref>) stout, 5-segmented, consisting of syncoxa, basis, and 3-segmented endopod. Syncoxa armed with 11 setae, grouped as four, one, three, and three on first to fourth endites, respectively; third and fourth endites ornamented with two spinules at distal region. Basis armed with three unequal setae (one large, proximally unarticulated, spiniform, one long, and one small setae) and ornamented with one spinule. First endopodal segment with four setae (two proximal and two distal). Second endopodal segment with two long setae; third endopodal segment small, with four setae (one long and three shorter).</p><fig id="F2" position="float" orientation="portrait"><object-id xmlns:xlink="http://www.w3.org/1999/xlink" content-type="doi" xlink:type="simple">10.3897/zookeys.865.35827.figure2</object-id><object-id xmlns:xlink="http://www.w3.org/1999/xlink" content-type="arpha" xlink:type="simple">8bdffa44-9f56-46a8-80cf-deb0b8b0064f</object-id><label>Figure 2.</label><caption><p><italic><tp:taxon-name><tp:taxon-name-part taxon-name-part-type="genus" reg="Barathricola">Barathricola</tp:taxon-name-part><tp:taxon-name-part taxon-name-part-type="species" reg="thermophilus">thermophilus</tp:taxon-name-part></tp:taxon-name></italic> sp. nov., female: <bold>A</bold> maxilla <bold>B</bold> maxilliped <bold>C</bold> leg 1 <bold>D</bold> leg 2 <bold>E</bold> leg 3. Scale bars: 0.02 mm.</p></caption><graphic xmlns:xlink="http://www.w3.org/1999/xlink" xlink:href="zookeys-865-103-g002.jpg" position="float" orientation="portrait" xlink:type="simple" id="oo_319266.jpg"><uri content-type="original_file" xlink:type="simple">https://binary.pensoft.net/fig/319266</uri></graphic></fig><p>Maxilliped (Fig. <xref ref-type="fig" rid="F2">2B</xref>) slender, 7-segmented, consisting of syncoxa, basis, and 5-segmented endopod. Syncoxa with several scattered rows of minute setules, and armed with three setae, proximal one small and naked. Basis with two setae and rather long setules on medial margin. Endopod armed with one, one, one, one, and three setae on first to fifth segments, respectively; middle seta on terminal segment naked, much longer than other setae, longer than basis and endopod combined. Articulation incomplete between third and fourth endopodal segments.</p><p>Legs 1–4 (Figs <xref ref-type="fig" rid="F2">2C–E</xref>; <xref ref-type="fig" rid="F3">3A</xref>) with 3-segmented exopod and endopod, lacking inner seta on first exopodal segment; third exopodal segment distinctly broader than proximal segments. All intercoxal sclerites smooth without spinule/setule array along distal margin and on both anterior and posterior surfaces. Endopods of legs 1-3 shorter than exopod, but that of leg 4 distinctly longer than exopod. Leg 1 (Fig. <xref ref-type="fig" rid="F2">2C</xref>) basis with seven thick setules on inner margin; inner distal spine large, 48 μm long, extending to middle of third endopodal segment, spinulose along both margins. Leg 2 (Fig. <xref ref-type="fig" rid="F2">2D</xref>) with inner coxal seta characteristically bent at proximal quarter; outer seta on basis shorter than those of legs 1, 3 and 4. Inner distal corner of basis of legs 2-4 with pointed dentiform process. Leg 3 (Fig. <xref ref-type="fig" rid="F2">2E</xref>) with two distal spines on third endopodal segment (outer spine ca. half as long as inner spine). Leg 4 (Fig. <xref ref-type="fig" rid="F3">3A</xref>), third endopodal segment elongate, 3.6 times as long as wide; inner distal seta on second endopodal segment and two inner and one outer setae on third endopodal segment transformed to spines. Armature formula for legs 1-4 as in Table <xref ref-type="table" rid="T1">1</xref>.</p><fig id="F3" position="float" orientation="portrait"><object-id xmlns:xlink="http://www.w3.org/1999/xlink" content-type="doi" xlink:type="simple">10.3897/zookeys.865.35827.figure3</object-id><object-id xmlns:xlink="http://www.w3.org/1999/xlink" content-type="arpha" xlink:type="simple">0add49ed-3002-4d26-8422-8c6741807170</object-id><label>Figure 3.</label><caption><p><italic><tp:taxon-name><tp:taxon-name-part taxon-name-part-type="genus" reg="Barathricola">Barathricola</tp:taxon-name-part><tp:taxon-name-part taxon-name-part-type="species" reg="thermophilus">thermophilus</tp:taxon-name-part></tp:taxon-name></italic> sp. nov. female: <bold>A</bold> leg 4 <bold>B</bold> leg 5 <bold>C</bold> left genital aperture. Male: <bold>D</bold> habitus, dorsal <bold>E</bold> genital somite and abdomen, ventral <bold>F</bold> antennule <bold>G</bold> third endopodal segment of leg 3. Scale bars: 0.05 mm (<bold>A, B, E</bold>), 0.02 mm (<bold>C, F, G</bold>), 0.1 mm (<bold>D</bold>).</p></caption><graphic xmlns:xlink="http://www.w3.org/1999/xlink" xlink:href="zookeys-865-103-g003.jpg" position="float" orientation="portrait" xlink:type="simple" id="oo_319267.jpg"><uri content-type="original_file" xlink:type="simple">https://binary.pensoft.net/fig/319267</uri></graphic></fig><!--PageBreak  --><!--PageBreak  --><!--PageBreak  --><p>Leg 5 (Fig. <xref ref-type="fig" rid="F3">3B</xref>) 3-segmented, consisting of coxa, basis and exopod; intercoxal sclerite small, narrow, with pointed outer distal corners and slightly concave distal margin. Coxa quadrate, unarmed, not articulated from somite. Basis also quadrate, armed with one pinnate seta outer distally. Exopod 54 × 24 μm, 2.25 times as long as wide, armed with three spines (two distal and one outer) and one pinnate seta; medial margin spinulose and outer margin setulose.</p><p>Leg 6 (Fig. <xref ref-type="fig" rid="F3">3C</xref>) represented by one spinule and one naked seta on genital operculum.</p></tp:treatment-sec><tp:treatment-sec sec-type="description" id="SECID0EUJAE"><title>Description of male.</title><p>Body (Fig. <xref ref-type="fig" rid="F3">3D</xref>) much narrower than that of female, 582 μm long. Prosome 314 × 153 μm, approximately twice as long as wide. First pedigerous somite slightly narrower than cephalosome and second pedigerous somite. Urosome 6-segmented. Fifth pedigerous somite narrower than genital somite. Genital somite (Fig. <xref ref-type="fig" rid="F3">3E</xref>) 86 × 72 μm, longer than wide, with well-developed genital operculum. Four abdominal somites 25 × 40, 23 × 34, 20 × 31, and 30 × 28 μm, respectively. Caudal ramus 6.1 times as long as wide (61 × 10 μm); arrangement and locations of caudal setae as in female.</p><p>Rostrum as in female. Antennule (Fig. <xref ref-type="fig" rid="F3">3F</xref>) 17-segmented; armature formula (2 + aesthetasc)-(5 + aesthetasc)-4-2-(2 + aesthetasc)-2-2-2-2(2 + aesthetasc)-(1 + spine)-(2 + aesthetasc)-2-[3 + aesthetasc (or 2+aesthetasc)]-[0 (or 1)]-(1 + aesthetasc)-(9 + 2 aesthetascs); eleventh segment with short posterior margin and much longer anterior margin, spine on this segment slender. Antenna as in female.</p><p>Mandible and other mouth appendages as in female.</p><p>Legs 1, 2, and 4 also as in female. Leg 3 sexually dimorphic; third endopodal segment (Fig. <xref ref-type="fig" rid="F3">3G</xref>) bearing two spines, three setae, and distally two small specialized elements, one curved, non-articulating, spinule-like element and one straight, distally bifurcate articulating element.</p><p>Leg 5 as in female. Leg 6 (Fig. <xref ref-type="fig" rid="F3">3E</xref>) represented by three naked setae on genital operculum, medial one smaller than other two.</p></tp:treatment-sec><tp:treatment-sec sec-type="etymology" id="SECID0EVKAE"><title>Etymology.</title><p>The specific name <italic>thermophilus</italic> is a combination of Greek words <italic>therm</italic> (=heat) and <italic>phil</italic> (=loving), referring to the finding of the new species in a hydrothermal vent field.</p></tp:treatment-sec><tp:treatment-sec><!--Section generated to contain objects referenced in tp:taxon-treatment.--><table-wrap id="T1" position="float" orientation="portrait"><label>Table 1.</label><caption><p>Spine and setal formulae of legs 1-4 in <italic><tp:taxon-name><tp:taxon-name-part taxon-name-part-type="genus" reg="Barathricola">Barathricola</tp:taxon-name-part><tp:taxon-name-part taxon-name-part-type="species" reg="rimensis">rimensis</tp:taxon-name-part></tp:taxon-name></italic> Humes, 1999. Roman numerals indicate spines, and Arabic numerals setae.</p></caption><table id="TID0EFHAC" rules="all"><tbody><tr><th rowspan="1" colspan="1"/><th rowspan="1" colspan="1">Coxa</th><th rowspan="1" colspan="1">Basis</th><th rowspan="1" colspan="1">Endopod</th><th rowspan="1" colspan="1">Exopod</th></tr><tr><td rowspan="1" colspan="1">Leg 1</td><td rowspan="1" colspan="1">0-1</td><td rowspan="1" colspan="1">1-I</td><td rowspan="1" colspan="1">0-1;0-1;1,2,3</td><td rowspan="1" colspan="1">I-0;I-1;III,I,4</td></tr><tr><td rowspan="1" colspan="1">Leg 2</td><td rowspan="1" colspan="1">0-1</td><td rowspan="1" colspan="1">1-0</td><td rowspan="1" colspan="1">0-1;0-2;1,2,3</td><td rowspan="1" colspan="1">I-0;I-1;III,I,5</td></tr><tr><td rowspan="1" colspan="1">Leg 3</td><td rowspan="1" colspan="1">0-1</td><td rowspan="1" colspan="1">1-0</td><td rowspan="1" colspan="1">0-1;0-2;1,II,I+2</td><td rowspan="1" colspan="1">I-0;I-1;III,I,5</td></tr><tr><td rowspan="1" colspan="1">Leg 4</td><td rowspan="1" colspan="1">0-1</td><td rowspan="1" colspan="1">1-0</td><td rowspan="1" colspan="1">0-1;0-1+I;I,II,II</td><td rowspan="1" colspan="1">I-0;I-1;II,I,5</td></tr></tbody></table></table-wrap></tp:treatment-sec></tp:taxon-treatment>
