# Supplementary material for: Description of Barathricolathermophilus, a new species from a deep-sea hydrothermal vent field in the Indian Ocean with redescription of the Barathricola type species (Crustacea, Copepoda, Cyclopoida)
Source: Zookeys. 2019 Jul 22;865:103–21. doi: 10.3897/zookeys.865.35827 (PMC6663938; doi:10.3897/zookeys.865.35827)
Supplement: XML Treatment for Barathricola rimensis [file zookeys.865.35827-treatment3.xml]

<!DOCTYPE tp:taxon-treatment
  PUBLIC "-//TaxonX//DTD Taxonomic Treatment Publishing DTD v0 20100105//EN" "tax-treatment-NSO.dtd">
<tp:taxon-treatment xmlns:tp="http://www.plazi.org/taxpub"><tp:treatment-meta><kwd-group><label>Taxon classification</label><kwd><named-content xmlns:xlink="http://www.w3.org/1999/xlink" content-type="kingdom">Animalia</named-content></kwd><kwd><named-content xmlns:xlink="http://www.w3.org/1999/xlink" content-type="order">Cyclopoida</named-content></kwd><kwd><named-content xmlns:xlink="http://www.w3.org/1999/xlink" content-type="family">Schminkepinellidae</named-content></kwd></kwd-group><mixed-citation publication-type="journal"><person-group><name><surname>Ivanenko</surname><given-names>Viatcheslav N.</given-names></name><name><surname>Lee</surname><given-names>Jimin</given-names></name><name><surname>Chang</surname><given-names>Cheon Young</given-names></name><name><surname>Kim</surname><given-names>Il-Hoi</given-names></name></person-group><article-title>Description of <italic><tp:taxon-name><tp:taxon-name-part taxon-name-part-type="genus" reg="Barathricola">Barathricola</tp:taxon-name-part><tp:taxon-name-part taxon-name-part-type="species" reg="thermophilus">thermophilus</tp:taxon-name-part></tp:taxon-name></italic>, a new species from a deep-sea hydrothermal vent field in the Indian Ocean with redescription of the <italic><tp:taxon-name><tp:taxon-name-part taxon-name-part-type="genus" reg="Barathricola">Barathricola</tp:taxon-name-part></tp:taxon-name></italic> type species (<tp:taxon-name><tp:taxon-name-part taxon-name-part-type="subphylum">Crustacea</tp:taxon-name-part></tp:taxon-name>, <tp:taxon-name><tp:taxon-name-part taxon-name-part-type="subclass">Copepoda</tp:taxon-name-part></tp:taxon-name>, <tp:taxon-name><tp:taxon-name-part taxon-name-part-type="order">Cyclopoida</tp:taxon-name-part></tp:taxon-name>)</article-title><source>Zookeys</source><day>22</day><month>7</month><year>2019</year><volume>865</volume><fpage>103</fpage><lpage>121</lpage><pub-id pub-id-type="doi">10.3897/zookeys.865.35827</pub-id></mixed-citation></tp:treatment-meta><tp:nomenclature><tp:taxon-name>
                <object-id xmlns:xlink="http://www.w3.org/1999/xlink" content-type="arpha" xlink:type="simple">66938c11-6cfd-45da-8590-917140e0b2d7</object-id>
                <tp:taxon-name-part taxon-name-part-type="genus" reg="Barathricola">Barathricola</tp:taxon-name-part>
                <tp:taxon-name-part taxon-name-part-type="species" reg="rimensis">rimensis</tp:taxon-name-part>
              </tp:taxon-name><tp:taxon-authority>Humes, 1999</tp:taxon-authority><xref ref-type="fig" rid="F4">Figs 4</xref><xref ref-type="fig" rid="F5">, 5</xref><xref ref-type="fig" rid="F6">, 6</xref><xref ref-type="fig" rid="F7">, 7</xref><!--PageBreak  --><!--PageBreak  --></tp:nomenclature><tp:treatment-sec sec-type="material" id="SECID0EXMAE"><title>Material.</title><p>Females and males from the type locality dissected by A.G. Humes and marked as <italic><tp:taxon-name><tp:taxon-name-part taxon-name-part-type="genus" reg="Barathricola">Barathricola</tp:taxon-name-part><tp:taxon-name-part taxon-name-part-type="species" reg="rimensis">rimensis</tp:taxon-name-part></tp:taxon-name></italic> in the Zoological Museum of Lomonosov Moscow State University (collection numbers: w.cyc.sch.1.1-1.5). The hydrothermal vent field is at Juan de Fuca Ridge (<named-content xmlns:xlink="http://www.w3.org/1999/xlink" content-type="dwc:verbatimCoordinates" xlink:type="simple"><named-content content-type="geo-json" specific-use="{&#34;type&#34;:&#34;Point&#34;,&#34;coordinates&#34;:[-129.700000,44.143333]}" id="NCID0ELNAE" xlink:type="simple">44°08.6'N, 129°42'W</named-content></named-content>) in the northeastern Pacific, 26 August 1996 at 2254 m depth.</p></tp:treatment-sec><tp:treatment-sec sec-type="redescription" id="SECID0EQNAE"><title>Redescription of female.</title><p>Body as in original description. Differs from <italic><tp:taxon-name><tp:taxon-name-part taxon-name-part-type="genus" reg="Barathricola">Barathricola</tp:taxon-name-part><tp:taxon-name-part taxon-name-part-type="species" reg="thermophilus">thermophilus</tp:taxon-name-part></tp:taxon-name></italic> sp. nov. in following features.</p><p>Caudal ramus (Fig. <xref ref-type="fig" rid="F4">4D</xref>) elongate, 99 × 9 mm, ratio of length to width 11:1. Outer lateral seta located approximately at junction of first and second thirds of ramus. Dor<!--PageBreak --><!--PageBreak -->sal seta short. Outermost terminal seta also short, placed dorsally. Innermost terminal seta short. All these setae smooth. Two long median terminal setae 117 mm (outer) and 234 mm (inner), both with lateral setules. Few minute spinules at distal outer corner of ramus.</p><fig id="F4" position="float" orientation="portrait"><object-id xmlns:xlink="http://www.w3.org/1999/xlink" content-type="doi" xlink:type="simple">10.3897/zookeys.865.35827.figure4</object-id><object-id xmlns:xlink="http://www.w3.org/1999/xlink" content-type="arpha" xlink:type="simple">ab1dd381-3394-45fb-b132-977df50394d3</object-id><label>Figure 4.</label><caption><p><italic><tp:taxon-name><tp:taxon-name-part taxon-name-part-type="genus" reg="Barathricola">Barathricola</tp:taxon-name-part><tp:taxon-name-part taxon-name-part-type="species" reg="rimensis">rimensis</tp:taxon-name-part></tp:taxon-name></italic> Humes, 1999: <bold>A</bold> antennule of female <bold>B</bold> antennule of male, distal segments 8-17 <bold>C</bold> antennule of male, proximal segments 1-12 <bold>D</bold> caudal ramus of female <bold>E</bold> caudal ramus of male. Scale bars: 0.05 mm.</p></caption><graphic xmlns:xlink="http://www.w3.org/1999/xlink" xlink:href="zookeys-865-103-g004.jpg" position="float" orientation="portrait" xlink:type="simple" id="oo_319268.jpg"><uri content-type="original_file" xlink:type="simple">https://binary.pensoft.net/fig/319268</uri></graphic></fig><p>Antennule (Fig. <xref ref-type="fig" rid="F4">4A</xref>) 14-segmented with numerous subdivisions. Armature formula: 3-8-8-5-3-0-1-0-1-(2 + aesthetasc)-(2 + aesthetasc)-(2 + aesthetasc)-(6 + aesthetasc).</p><p>Antenna (Fig. <xref ref-type="fig" rid="F5">5A</xref>) four-segmented, with coxa, basis, and two-segmented endopod, armed with 0, 1, 5, and 7 setae. Exopod absent. Length 122 mm without setae.</p><fig id="F5" position="float" orientation="portrait"><object-id xmlns:xlink="http://www.w3.org/1999/xlink" content-type="doi" xlink:type="simple">10.3897/zookeys.865.35827.figure5</object-id><object-id xmlns:xlink="http://www.w3.org/1999/xlink" content-type="arpha" xlink:type="simple">6ab01a9c-ffd8-4d30-aa25-ad270def66f8</object-id><label>Figure 5.</label><caption><p><italic><tp:taxon-name><tp:taxon-name-part taxon-name-part-type="genus" reg="Barathricola">Barathricola</tp:taxon-name-part><tp:taxon-name-part taxon-name-part-type="species" reg="rimensis">rimensis</tp:taxon-name-part></tp:taxon-name></italic> Humes, 1999, female: <bold>A</bold> antenna <bold>B</bold> mandible <bold>C</bold> distal part of the mandibular gnathobase. Scale bars: 0.05 mm.</p></caption><graphic xmlns:xlink="http://www.w3.org/1999/xlink" xlink:href="zookeys-865-103-g005.jpg" position="float" orientation="portrait" xlink:type="simple" id="oo_319269.jpg"><uri content-type="original_file" xlink:type="simple">https://binary.pensoft.net/fig/319269</uri></graphic></fig><p>Mandible (Fig. <xref ref-type="fig" rid="F5">5B, C</xref>) with coxa having medially directed gnathobase armed distally with row of seven or eight slender teeth. Palp biramous. Basis elongate, with minute exopodal process carrying two long setae, and two prominent setae distally on margin of basis; endopod two-segmented, first segment small, trapezoidal, bearing two setae and row of minute spinules, second segment small with four distal setae and row of minute spinules along anterior edge.</p><p>Maxillule (Fig. <xref ref-type="fig" rid="F6">6A</xref>) with large praecoxa bearing arthrite with eight setae; coxa-basis with 3+1 setae; exopod with two short stout setae and two long slender setae; endopod with five setae.</p><fig id="F6" position="float" orientation="portrait"><object-id xmlns:xlink="http://www.w3.org/1999/xlink" content-type="doi" xlink:type="simple">10.3897/zookeys.865.35827.figure6</object-id><object-id xmlns:xlink="http://www.w3.org/1999/xlink" content-type="arpha" xlink:type="simple">9d8ddbfd-fea1-423c-84a1-6c29a5582dc7</object-id><label>Figure 6.</label><caption><p><italic><tp:taxon-name><tp:taxon-name-part taxon-name-part-type="genus" reg="Barathricola">Barathricola</tp:taxon-name-part><tp:taxon-name-part taxon-name-part-type="species" reg="rimensis">rimensis</tp:taxon-name-part></tp:taxon-name></italic> Humes, 1999, female: <bold>A</bold> maxillule <bold>B</bold> maxilla <bold>C</bold> maxilliped. Scale bars: 0.05 mm.</p></caption><graphic xmlns:xlink="http://www.w3.org/1999/xlink" xlink:href="zookeys-865-103-g006.jpg" position="float" orientation="portrait" xlink:type="simple" id="oo_319270.jpg"><uri content-type="original_file" xlink:type="simple">https://binary.pensoft.net/fig/319270</uri></graphic></fig><p>Maxilla (Fig. <xref ref-type="fig" rid="F6">6B</xref>) with praecoxa having two endites, proximal endite bearing four setae, distal endite represented by single seta. Coxa with two endites, both with three setae. Basis with endite bearing three setae, one short, one long and slender, and one stout and claw-like, and having few minute subterminal spinules. Endopod three-segmented, with first segment having two endites with two setae each, small second segment bearing two setae, and minute third segment with four setae.</p><p>Maxilliped (Fig. <xref ref-type="fig" rid="F6">6C</xref>) with both coxa and basis swollen medially and bearing three and two setae, respectively; endopod slender, consisting of five segments armed with 1, 1, 1, 1, and 3 setae. Coxae of maxillipeds joined ventrally by one sclerotized line.</p><p>Legs 1–4 (Fig. <xref ref-type="fig" rid="F7">7A, C, E</xref>) biramous with three-segmented rami; armature formula for legs 1-4 as in Table <xref ref-type="table" rid="T1">1</xref>. Leg 1 (Fig. <xref ref-type="fig" rid="F7">7A</xref>), inner side of basis with barbed spine and row of eight slender curved setules. Leg 3 (Fig. <xref ref-type="fig" rid="F7">7C</xref>) with 2 distal spines on third endopodal segment.</p><fig id="F7" position="float" orientation="portrait"><object-id xmlns:xlink="http://www.w3.org/1999/xlink" content-type="doi" xlink:type="simple">10.3897/zookeys.865.35827.figure7</object-id><object-id xmlns:xlink="http://www.w3.org/1999/xlink" content-type="arpha" xlink:type="simple">266067a5-8818-43ce-9962-87bc328a47fa</object-id><label>Figure 7.</label><caption><p><italic><tp:taxon-name><tp:taxon-name-part taxon-name-part-type="genus" reg="Barathricola">Barathricola</tp:taxon-name-part><tp:taxon-name-part taxon-name-part-type="species" reg="rimensis">rimensis</tp:taxon-name-part></tp:taxon-name></italic> Humes, 1999: <bold>A</bold> leg 1 of female, inner part of protopod <bold>B</bold> leg 1 of male, inner part of protopod <bold>C</bold> leg 3 of female, distal endopodal segment, posterior <bold>D</bold> leg 3 of male, distal endopodal segment, anterior <bold>E</bold> leg 4 of female, endopod, anterior <bold>F</bold> leg 5 of female, exopod, anterior <bold>G</bold> leg 5 of male, distal segment. Scale bars: 0.05 mm.</p></caption><graphic xmlns:xlink="http://www.w3.org/1999/xlink" xlink:href="zookeys-865-103-g007.jpg" position="float" orientation="portrait" xlink:type="simple" id="oo_319271.jpg"><uri content-type="original_file" xlink:type="simple">https://binary.pensoft.net/fig/319271</uri></graphic></fig><p>Leg 5 (Fig. <xref ref-type="fig" rid="F7">7F</xref>). Both legs connected by small quadrangular intercoxal sclerite and consisting of coxa, basis, and one-segmented exopod. Coxa and basis with setules along both sides. Basis with outer seta 44 mm long. Exopod 21 mm in greatest dimensions (15.5 mm wide distally) bearing three spines and one seta. Outer marginal barbed spine 57 mm, two terminal spines 58 mm (outer) and 41 mm (inner), both with minute outer spinules and longer inner fringelike setules. Seta between these two spines smooth, 55 mm. Outer margin of segment proximal to spine with setules; distal to spine and along inner side of segment with shorter setules, inner margin with minute spinules.</p></tp:treatment-sec><tp:treatment-sec sec-type="redescription" id="SECID0EKUAE"><title>Redescription of male.</title><p>Differs from <italic><tp:taxon-name><tp:taxon-name-part taxon-name-part-type="genus" reg="Barathricola">Barathricola</tp:taxon-name-part><tp:taxon-name-part taxon-name-part-type="species" reg="thermophilus">thermophilus</tp:taxon-name-part></tp:taxon-name></italic> sp. nov. in following features:</p><p>Caudal ramus (Fig. <xref ref-type="fig" rid="F4">4E</xref>) resembling that of female but shorter, ratio 8.5:1. Antennule (Fig. <xref ref-type="fig" rid="F4">4B, C</xref>) 17-segmented; armature formula (2 + aesthetasc)-(5 + aesthetasc)-4-2-(2 + aesthetasc)-2-2-2-2(2 + aesthetasc)-(1 + spine)-(2 + aesthetasc)-2-[3 <!--PageBreak --><!--PageBreak -->+ aesthetasc (or 2+aesthetasc)]-[0 (or 1)]-(1 + aesthetasc)-(9 + 2 aesthetascs); eleventh segment with short posterior margin and much longer anterior margin, spine on this segment slender. Legs 1 (Fig. <xref ref-type="fig" rid="F7">7B</xref>) inner side of basis with barbed spine and row of eight slender curved setules. Leg 3 sexually dimorphic; third endopodal segment (Fig. <xref ref-type="fig" rid="F7">7D</xref>) bearing two spines, three setae, and distally two small specialized elements, one curved, non-articulating, spine-like element and one straight element. Leg 5 (Fig. <xref ref-type="fig" rid="F7">7G</xref>) different from that of female in having additional seta on inner margin of exopod (armature formula 0-0; 1-0; I, I+1+I, 1).</p></tp:treatment-sec><tp:treatment-sec sec-type="remarks" id="SECID0EUVAE"><title>Remarks.</title><p><xref ref-type="bibr" rid="B8">Martínez Arbizu (2006)</xref> established the family <tp:taxon-name><tp:taxon-name-part taxon-name-part-type="family">Schminkepinellidae</tp:taxon-name-part></tp:taxon-name> into which he incorporated five genera, <italic><tp:taxon-name><tp:taxon-name-part taxon-name-part-type="genus" reg="Cyclopinella">Cyclopinella</tp:taxon-name-part></tp:taxon-name></italic>, <italic><tp:taxon-name><tp:taxon-name-part taxon-name-part-type="genus" reg="Muceddina">Muceddina</tp:taxon-name-part></tp:taxon-name></italic>, <italic><tp:taxon-name><tp:taxon-name-part taxon-name-part-type="genus" reg="Barathricola">Barathricola</tp:taxon-name-part></tp:taxon-name></italic>, and his two new genera <italic><tp:taxon-name><tp:taxon-name-part taxon-name-part-type="genus" reg="Einslepinella">Einslepinella</tp:taxon-name-part></tp:taxon-name></italic> and <italic><tp:taxon-name><tp:taxon-name-part taxon-name-part-type="genus" reg="Schminkepinella">Schminkepinella</tp:taxon-name-part></tp:taxon-name></italic>. The family is a monophyletic group of genera distinguished from other cyclopoid families by the reduction of a maxillulary coxal endite and the transformation of the distal inner seta on the middle endopodal segment of leg 3 into a spine (<xref ref-type="bibr" rid="B8">Martínez Arbizu 2006</xref>). None of the synapomorphies for the order <tp:taxon-name><tp:taxon-name-part taxon-name-part-type="order">Cyclopoida</tp:taxon-name-part></tp:taxon-name> (a brush-like seta on the exopod of mandible, a brush-like seta on the exopod of maxillule, one or more flange-like setae on the endopod of swimming leg 4, pores with sensory dendrites laterally on the male cephalosome) proposed by <xref ref-type="bibr" rid="B1">Abiahy et al. (2006)</xref> are found in <tp:taxon-name><tp:taxon-name-part taxon-name-part-type="family">Schminkepinellidae</tp:taxon-name-part></tp:taxon-name>. <xref ref-type="bibr" rid="B5">Karanovic (2008)</xref> described <italic><tp:taxon-name><tp:taxon-name-part taxon-name-part-type="genus" reg="Cyclopinella">Cyclopinella</tp:taxon-name-part><tp:taxon-name-part taxon-name-part-type="species" reg="tincanbayensis">tincanbayensis</tp:taxon-name-part></tp:taxon-name></italic> as a new species and synonymized two monotypic genera <italic><tp:taxon-name><tp:taxon-name-part taxon-name-part-type="genus" reg="Muceddina">Muceddina</tp:taxon-name-part></tp:taxon-name></italic> and <italic><tp:taxon-name><tp:taxon-name-part taxon-name-part-type="genus" reg="Barathricola">Barathricola</tp:taxon-name-part></tp:taxon-name></italic> with <italic><tp:taxon-name><tp:taxon-name-part taxon-name-part-type="genus" reg="Cyclopinella">Cyclopinella</tp:taxon-name-part></tp:taxon-name></italic> and included these genera within <tp:taxon-name><tp:taxon-name-part taxon-name-part-type="family">Cyclopinidae</tp:taxon-name-part></tp:taxon-name> based on the two major characters as synapomorphic shared by these nominal genera and <italic><tp:taxon-name><tp:taxon-name-part taxon-name-part-type="genus" reg="Cyclopinella">Cyclopinella</tp:taxon-name-part></tp:taxon-name></italic>: the third endopodal segment of leg 4 with all armature elements transformed into spines and the three-segmented female leg 5 with an uniform armature and the elongate exopod. <xref ref-type="bibr" rid="B5">Karanovic (2008)</xref> recognized the mandibular palp as the most important morphological character differentiating species of <italic><tp:taxon-name><tp:taxon-name-part taxon-name-part-type="genus" reg="Cyclopinella">Cyclopinella</tp:taxon-name-part></tp:taxon-name></italic> and its reduced segmentation and setation is consistent with reductions in other cephalic appendages and in the maxilliped. Our re-examination of the type species of the genus <italic><tp:taxon-name><tp:taxon-name-part taxon-name-part-type="genus" reg="Muceddina">Muceddina</tp:taxon-name-part></tp:taxon-name></italic>, confirmed the original description and did not reveal the presence of a sexually dimorphic leg 3. This as well as our re-examination of the type specimens of <italic><tp:taxon-name><tp:taxon-name-part taxon-name-part-type="genus" reg="Barathricola">Barathricola</tp:taxon-name-part><tp:taxon-name-part taxon-name-part-type="species" reg="rimensis">rimensis</tp:taxon-name-part></tp:taxon-name></italic> does not provide sufficient support for inclusion of <italic><tp:taxon-name><tp:taxon-name-part taxon-name-part-type="genus" reg="Muceddina">Muceddina</tp:taxon-name-part><tp:taxon-name-part taxon-name-part-type="species" reg="multispinosa">multispinosa</tp:taxon-name-part></tp:taxon-name></italic> and <italic><tp:taxon-name><tp:taxon-name-part taxon-name-part-type="genus" reg="Barathricola">Barathricola</tp:taxon-name-part><tp:taxon-name-part taxon-name-part-type="species" reg="rimensis">rimensis</tp:taxon-name-part></tp:taxon-name></italic> in <italic><tp:taxon-name><tp:taxon-name-part taxon-name-part-type="genus" reg="Cyclopinella">Cyclopinella</tp:taxon-name-part></tp:taxon-name></italic>. Additional data are needed to provide for the proposed taxonomic changes; here <italic><tp:taxon-name><tp:taxon-name-part taxon-name-part-type="genus" reg="Barathricola">Barathricola</tp:taxon-name-part></tp:taxon-name></italic> and <italic><tp:taxon-name><tp:taxon-name-part taxon-name-part-type="genus" reg="Muceddina">Muceddina</tp:taxon-name-part></tp:taxon-name></italic> are considered valid genera with clear distinctive characters separating them from other genera (see Key and Table <xref ref-type="table" rid="T2">2</xref>). <italic><tp:taxon-name><tp:taxon-name-part taxon-name-part-type="genus" reg="Cyclopinella">Cyclopinella</tp:taxon-name-part><tp:taxon-name-part taxon-name-part-type="species" reg="tincanbayensis">tincanbayensis</tp:taxon-name-part></tp:taxon-name></italic> should remain in <italic><tp:taxon-name><tp:taxon-name-part taxon-name-part-type="genus" reg="Cyclopinella">Cyclopinella</tp:taxon-name-part></tp:taxon-name></italic> although its distinctive characters may be significant enough to consider moving it to a new genus after revision. <italic><tp:taxon-name><tp:taxon-name-part taxon-name-part-type="genus" reg="Barathricola">Barathricola</tp:taxon-name-part></tp:taxon-name></italic>, <italic><tp:taxon-name><tp:taxon-name-part taxon-name-part-type="genus" reg="Cyclopinella">Cyclopinella</tp:taxon-name-part></tp:taxon-name></italic>, and <italic><tp:taxon-name><tp:taxon-name-part taxon-name-part-type="genus" reg="Muceddina">Muceddina</tp:taxon-name-part></tp:taxon-name></italic> should remain in the <tp:taxon-name><tp:taxon-name-part taxon-name-part-type="family">Schminkepinellidae</tp:taxon-name-part></tp:taxon-name> as was proposed by <xref ref-type="bibr" rid="B8">Martínez Arbizu (2006)</xref> until more data are available.</p><table-wrap id="T2" position="float" orientation="portrait"><label>Table 2.</label><caption><p>Morphological differences, distributions and habitats among species of the <tp:taxon-name><tp:taxon-name-part taxon-name-part-type="family">Schminkepinellidae</tp:taxon-name-part></tp:taxon-name>.</p></caption><table id="TID0EKUAE" rules="all"><tbody><tr><th rowspan="1" colspan="1">Characters\ Species</th><th rowspan="1" colspan="1">
                        <italic><tp:taxon-name>
                            <tp:taxon-name-part taxon-name-part-type="genus" reg="Muceddina">Muceddina</tp:taxon-name-part>
                            <tp:taxon-name-part taxon-name-part-type="species" reg="multispinosa">multispinosa</tp:taxon-name-part>
                          </tp:taxon-name></italic>
                      </th><th rowspan="1" colspan="1">
                        <italic><tp:taxon-name>
                            <tp:taxon-name-part taxon-name-part-type="genus" reg="Cycliinella">Cycliinella</tp:taxon-name-part>
                            <tp:taxon-name-part taxon-name-part-type="species" reg="tincanbayensis">tincanbayensis</tp:taxon-name-part>
                          </tp:taxon-name></italic>
                      </th><th rowspan="1" colspan="1">
                        <italic><tp:taxon-name>
                            <tp:taxon-name-part taxon-name-part-type="genus" reg="Cyclopinella">C.</tp:taxon-name-part>
                            <tp:taxon-name-part taxon-name-part-type="species" reg="tumidula">tumidula</tp:taxon-name-part>
                          </tp:taxon-name></italic>
                      </th><th rowspan="1" colspan="1">
                        <italic><tp:taxon-name>
                            <tp:taxon-name-part taxon-name-part-type="genus" reg="Barathricola">Barathricola</tp:taxon-name-part>
                            <tp:taxon-name-part taxon-name-part-type="species" reg="rimensis">rimensis</tp:taxon-name-part>
                          </tp:taxon-name></italic>
                      </th><th rowspan="1" colspan="1"><italic><tp:taxon-name><tp:taxon-name-part taxon-name-part-type="genus" reg="Barathricola">B.</tp:taxon-name-part><tp:taxon-name-part taxon-name-part-type="species" reg="thermophilus">thermophilus</tp:taxon-name-part></tp:taxon-name></italic> sp. nov.</th><th rowspan="1" colspan="1">
                        <italic><tp:taxon-name>
                            <tp:taxon-name-part taxon-name-part-type="genus" reg="Einslepinella">Einslepinella</tp:taxon-name-part>
                            <tp:taxon-name-part taxon-name-part-type="species" reg="ulrichi">ulrichi</tp:taxon-name-part>
                          </tp:taxon-name></italic>
                      </th><th rowspan="1" colspan="1">
                        <italic><tp:taxon-name>
                            <tp:taxon-name-part taxon-name-part-type="genus" reg="Einslepinella">E.</tp:taxon-name-part>
                            <tp:taxon-name-part taxon-name-part-type="species" reg="mediana">mediana</tp:taxon-name-part>
                          </tp:taxon-name></italic>
                      </th><th rowspan="1" colspan="1">
                        <italic><tp:taxon-name>
                            <tp:taxon-name-part taxon-name-part-type="genus" reg="Einslepinella">E.</tp:taxon-name-part>
                            <tp:taxon-name-part taxon-name-part-type="species" reg="alignatha">alignatha</tp:taxon-name-part>
                          </tp:taxon-name></italic>
                      </th><th rowspan="1" colspan="1">
                        <italic><tp:taxon-name>
                            <tp:taxon-name-part taxon-name-part-type="genus" reg="Schminkepinella">Schminkepinella</tp:taxon-name-part>
                            <tp:taxon-name-part taxon-name-part-type="species" reg="plumifera">plumifera</tp:taxon-name-part>
                          </tp:taxon-name></italic>
                      </th></tr><tr><td rowspan="1" colspan="1">♀ Caudal ramus, L/W ratio</td><td rowspan="1" colspan="1">7.6</td><td rowspan="1" colspan="1">4.0</td><td rowspan="1" colspan="1">about 4</td><td rowspan="1" colspan="1">11.0</td><td rowspan="1" colspan="1">8.9</td><td rowspan="1" colspan="1">8</td><td rowspan="1" colspan="1">–</td><td rowspan="1" colspan="1">8</td><td rowspan="1" colspan="1">15.5</td></tr><tr><td rowspan="1" colspan="1">Segments of ♀ antennule</td><td rowspan="1" colspan="1">15</td><td rowspan="1" colspan="1">15</td><td rowspan="1" colspan="1">12</td><td rowspan="1" colspan="1">14</td><td rowspan="1" colspan="1">14</td><td rowspan="1" colspan="1">7</td><td rowspan="1" colspan="1">8</td><td rowspan="1" colspan="1">8</td><td rowspan="1" colspan="1">8</td></tr><tr><td rowspan="1" colspan="1">Armature of antenna</td><td rowspan="1" colspan="1">1-1-5-7</td><td rowspan="1" colspan="1">1-1-5-6</td><td rowspan="1" colspan="1">0-1-4-7</td><td rowspan="1" colspan="1">0-1-5-7</td><td rowspan="1" colspan="1">0-1-5-7</td><td rowspan="1" colspan="1">0-1-1-5</td><td rowspan="1" colspan="1">0-1-1-6</td><td rowspan="1" colspan="1">0-1-1-6</td><td rowspan="1" colspan="1">1-9</td></tr><tr><td rowspan="1" colspan="1">Inner seta on basis of mandible</td><td rowspan="1" colspan="1">Present</td><td rowspan="1" colspan="1">Present</td><td rowspan="1" colspan="1">Present</td><td rowspan="1" colspan="1">Absent</td><td rowspan="1" colspan="1">Absent</td><td rowspan="1" colspan="1">Absent</td><td rowspan="1" colspan="1">Absent</td><td rowspan="1" colspan="1">Present</td><td rowspan="1" colspan="1">Absent</td></tr><tr><td rowspan="1" colspan="1">Armature of mandibular exopod</td><td rowspan="1" colspan="1">1-1-1-2</td><td rowspan="1" colspan="1">1-1-2</td><td rowspan="1" colspan="1">1 seta</td><td rowspan="1" colspan="1">0-0-2</td><td rowspan="1" colspan="1">0-0-2</td><td rowspan="1" colspan="1">1-1-1</td><td rowspan="1" colspan="1">1-2</td><td rowspan="1" colspan="1">1-1-1</td><td rowspan="1" colspan="1">2</td></tr><tr><td rowspan="1" colspan="1">Armature of mandibular endopod</td><td rowspan="1" colspan="1">3-5</td><td rowspan="1" colspan="1">2-4</td><td rowspan="1" colspan="1">4</td><td rowspan="1" colspan="1">2-4</td><td rowspan="1" colspan="1">2-4</td><td rowspan="1" colspan="1">5</td><td rowspan="1" colspan="1">4</td><td rowspan="1" colspan="1">4</td><td rowspan="1" colspan="1">4</td></tr><tr><td rowspan="1" colspan="1">Setae on maxillular basis</td><td rowspan="1" colspan="1">4</td><td rowspan="1" colspan="1">?</td><td rowspan="1" colspan="1">3</td><td rowspan="1" colspan="1">4</td><td rowspan="1" colspan="1">4</td><td rowspan="1" colspan="1">4</td><td rowspan="1" colspan="1">–</td><td rowspan="1" colspan="1">–</td><td rowspan="1" colspan="1">3</td></tr><tr><td rowspan="1" colspan="1">Setae on maxillular exopod</td><td rowspan="1" colspan="1">4</td><td rowspan="1" colspan="1">4</td><td rowspan="1" colspan="1">3</td><td rowspan="1" colspan="1">4</td><td rowspan="1" colspan="1">4</td><td rowspan="1" colspan="1">4</td><td rowspan="1" colspan="1">–</td><td rowspan="1" colspan="1">–</td><td rowspan="1" colspan="1">4</td></tr><tr><td rowspan="1" colspan="1">Setae on maxillular endopod</td><td rowspan="1" colspan="1">6</td><td rowspan="1" colspan="1">?</td><td rowspan="1" colspan="1">5</td><td rowspan="1" colspan="1">5</td><td rowspan="1" colspan="1">5</td><td rowspan="1" colspan="1">–</td><td rowspan="1" colspan="1">–</td><td rowspan="1" colspan="1">–</td><td rowspan="1" colspan="1">4</td></tr><tr><td rowspan="1" colspan="1">Setae on maxilliped segments</td><td rowspan="1" colspan="1">5-2-1-1-1-1-4</td><td rowspan="1" colspan="1">4-2-1-1-1-1-4</td><td rowspan="1" colspan="1">3-2-1-1-3</td><td rowspan="1" colspan="1">3-2-1-1-1-1-3</td><td rowspan="1" colspan="1">3-2-1-1-1-1-3</td><td rowspan="1" colspan="1">0-0-0-1+spine</td><td rowspan="1" colspan="1">0-0-0-1</td><td rowspan="1" colspan="1">1</td><td rowspan="1" colspan="1">1-1</td></tr><tr><td rowspan="1" colspan="1">Outer element of 3<sup>rd</sup> endopodal segment of leg 1</td><td rowspan="1" colspan="1">Seta</td><td rowspan="1" colspan="1">Seta</td><td rowspan="1" colspan="1">Spine</td><td rowspan="1" colspan="1">Seta</td><td rowspan="1" colspan="1">Seta</td><td rowspan="1" colspan="1">Spine</td><td rowspan="1" colspan="1">Spine</td><td rowspan="1" colspan="1">Spine</td><td rowspan="1" colspan="1">None</td></tr><tr><td rowspan="1" colspan="1">Armature of 3<sup>rd</sup> endopodal segment of leg 3</td><td rowspan="1" colspan="1">3 spines + 3 setae</td><td rowspan="1" colspan="1">2 spines + 4 setae</td><td rowspan="1" colspan="1">2 spines + 4 setae</td><td rowspan="1" colspan="1">3 spines + 3 setae</td><td rowspan="1" colspan="1">3 spines + 3 setae</td><td rowspan="1" colspan="1">4 spines + 2 setae</td><td rowspan="1" colspan="1">4 spines + 2 setae</td><td rowspan="1" colspan="1">–</td><td rowspan="1" colspan="1">2 spines + 2 setae</td></tr><tr><td rowspan="1" colspan="1">Spines on 3<sup>rd</sup> exopodal segment of leg 3</td><td rowspan="1" colspan="1">4</td><td rowspan="1" colspan="1">3</td><td rowspan="1" colspan="1">4</td><td rowspan="1" colspan="1">4</td><td rowspan="1" colspan="1">4</td><td rowspan="1" colspan="1">4</td><td rowspan="1" colspan="1">4</td><td rowspan="1" colspan="1">–</td><td rowspan="1" colspan="1">4</td></tr><tr><td rowspan="1" colspan="1">Armature on 2<sup>nd</sup> endopodal segment of leg 4</td><td rowspan="1" colspan="1">1 spine + 1 seta</td><td rowspan="1" colspan="1">2 setae</td><td rowspan="1" colspan="1">2 setae</td><td rowspan="1" colspan="1">1 spine + 1 seta</td><td rowspan="1" colspan="1">1 spine + 1 seta</td><td rowspan="1" colspan="1">1 spine + 1 seta</td><td rowspan="1" colspan="1">1 spine + 1 seta</td><td rowspan="1" colspan="1">–</td><td rowspan="1" colspan="1">1 spine + 1 seta</td></tr><tr><td rowspan="1" colspan="1">Armature of exopod of ♀ leg 5</td><td rowspan="1" colspan="1">I, I+1+I</td><td rowspan="1" colspan="1">II, 1+I</td><td rowspan="1" colspan="1">I, I+1+I</td><td rowspan="1" colspan="1">I, I+1+I</td><td rowspan="1" colspan="1">I, I+1+I</td><td rowspan="1" colspan="1">I, I+1+I</td><td rowspan="1" colspan="1">I, I+1+I</td><td rowspan="1" colspan="1">I, I+1+I</td><td rowspan="1" colspan="1">1+1+I</td></tr><tr><td rowspan="1" colspan="1">Armature of exopod of ♂ leg 5</td><td rowspan="1" colspan="1">I-1; I+1+I, 1</td><td rowspan="1" colspan="1">Unknown</td><td rowspan="1" colspan="1">As in female</td><td rowspan="1" colspan="1">I, I+1+I, 1</td><td rowspan="1" colspan="1">As in female</td><td rowspan="1" colspan="1">I-1; I+1+I</td><td rowspan="1" colspan="1">Unknown</td><td rowspan="1" colspan="1">Unknown</td><td rowspan="1" colspan="1">I, I+1+I, 1</td></tr><tr><td rowspan="1" colspan="1">Distributions (habitats)</td><td rowspan="1" colspan="1">Mediterranean &amp; Atlantic (anchihaline caves)</td><td rowspan="1" colspan="1">Australia<break/> (littoral, interstitial)</td><td rowspan="1" colspan="1">Norway (shallow water)</td><td rowspan="1" colspan="1">Northeast Pacific (hydrothermal vent area)</td><td rowspan="1" colspan="1">Indian Ocean (hydrothermal vent area)</td><td rowspan="1" colspan="1">Arctic (depth 8–529 m)</td><td rowspan="1" colspan="1">Arctic (depth 156–449 m)</td><td rowspan="1" colspan="1">Arctic (depth 256 m)</td><td rowspan="1" colspan="1">Arctic (depth 3211 m)</td></tr><tr><td rowspan="1" colspan="1">References</td><td rowspan="1" colspan="1">Jaume &amp; Boxshall, 1996</td><td rowspan="1" colspan="1">Karanovic, 2008</td><td rowspan="1" colspan="1">Sars, 1913</td><td rowspan="1" colspan="1">Humes, 1998<break/> and this paper</td><td rowspan="1" colspan="1">This paper</td><td rowspan="1" colspan="1">
                        <xref ref-type="bibr" rid="B8">Martínez Arbizu 2006</xref>
                      </td><td rowspan="1" colspan="1">
                        <xref ref-type="bibr" rid="B8">Martínez Arbizu 2006</xref>
                      </td><td rowspan="1" colspan="1">
                        <xref ref-type="bibr" rid="B8">Martínez Arbizu 2006</xref>
                      </td><td rowspan="1" colspan="1">
                        <xref ref-type="bibr" rid="B8">Martínez Arbizu 2006</xref>
                      </td></tr></tbody></table></table-wrap><p>Data here show that the sexual dimorphism in leg 3 occurs in <italic><tp:taxon-name><tp:taxon-name-part taxon-name-part-type="genus" reg="Barathricola">B.</tp:taxon-name-part><tp:taxon-name-part taxon-name-part-type="species" reg="thermophilus">thermophilus</tp:taxon-name-part></tp:taxon-name></italic> and <italic><tp:taxon-name><tp:taxon-name-part taxon-name-part-type="genus" reg="Barathricola">B.</tp:taxon-name-part><tp:taxon-name-part taxon-name-part-type="species" reg="rimensis">rimensis</tp:taxon-name-part></tp:taxon-name></italic>. Thus, the sexually dimorphic leg 3 known from the two species living in the hydrothermal vent environment is clearly the derived character of the genus <italic><tp:taxon-name><tp:taxon-name-part taxon-name-part-type="genus" reg="Barathricola">Barathricola</tp:taxon-name-part></tp:taxon-name></italic> as mentioned by <xref ref-type="bibr" rid="B8">Martínez Arbizu (2006)</xref>. <italic><tp:taxon-name><tp:taxon-name-part taxon-name-part-type="genus" reg="Barathricola">Barathricola</tp:taxon-name-part><tp:taxon-name-part taxon-name-part-type="species" reg="thermophilus">thermophilus</tp:taxon-name-part></tp:taxon-name></italic> sp. <!--PageBreak --><!--PageBreak -->nov. shares with <italic><tp:taxon-name><tp:taxon-name-part taxon-name-part-type="genus" reg="Barathricola">B.</tp:taxon-name-part><tp:taxon-name-part taxon-name-part-type="species" reg="rimensis">rimensis</tp:taxon-name-part></tp:taxon-name></italic> the shape of the mandibular palp and a number of other characters, e.g., <xref ref-type="bibr" rid="B2">Humes (1999)</xref> described the mandibular exopod of <italic><tp:taxon-name><tp:taxon-name-part taxon-name-part-type="genus" reg="Barathricola">B.</tp:taxon-name-part><tp:taxon-name-part taxon-name-part-type="species" reg="rimensis">rimensis</tp:taxon-name-part></tp:taxon-name></italic> as “a minute process carrying two long setae”, but his illustrations and those here for this appendage show that the exopod is indistinctly 3-segmented, with two setae on the third segment, as in <italic><tp:taxon-name><tp:taxon-name-part taxon-name-part-type="genus" reg="Barathricola">B.</tp:taxon-name-part><tp:taxon-name-part taxon-name-part-type="species" reg="thermophilus">thermophilus</tp:taxon-name-part></tp:taxon-name></italic> sp. nov. In addition, the two species share the identical armature formula for the antenna (0-1-5-7), the loss of an inner seta on the basis of the <!--PageBreak --><!--PageBreak -->mandible, a two-segmented mandibular endopod bearing two and four setae on the first and second segments, respectively, and elongate caudal rami.</p><p>Although the two species of <italic><tp:taxon-name><tp:taxon-name-part taxon-name-part-type="genus" reg="Barathricola">Barathricola</tp:taxon-name-part></tp:taxon-name></italic> are very similar to each other, they cannot be treated as conspecific due to a significant difference in leg 5 of the male. The exopod (terminal segment) of leg 5 is armed with three spines and two setae (formula I, I+1+I, 1) in <italic><tp:taxon-name><tp:taxon-name-part taxon-name-part-type="genus" reg="Barathricola">B.</tp:taxon-name-part><tp:taxon-name-part taxon-name-part-type="species" reg="rimensis">rimensis</tp:taxon-name-part></tp:taxon-name></italic>, in contrast to three spines and one seta (formula I, I+1+I) in <italic><tp:taxon-name><tp:taxon-name-part taxon-name-part-type="genus" reg="Barathricola">B.</tp:taxon-name-part><tp:taxon-name-part taxon-name-part-type="species" reg="thermophilus">thermophilus</tp:taxon-name-part></tp:taxon-name></italic> sp. nov. lacking a seta on the inner margin of the exopod. Within the <tp:taxon-name><tp:taxon-name-part taxon-name-part-type="family">Schminkepinellidae</tp:taxon-name-part></tp:taxon-name> males of six species are known, including <italic><tp:taxon-name><tp:taxon-name-part taxon-name-part-type="genus" reg="Barathricola">B.</tp:taxon-name-part><tp:taxon-name-part taxon-name-part-type="species" reg="rimensis">rimensis</tp:taxon-name-part></tp:taxon-name></italic> and <italic><tp:taxon-name><tp:taxon-name-part taxon-name-part-type="genus" reg="Barathricola">B.</tp:taxon-name-part><tp:taxon-name-part taxon-name-part-type="species" reg="thermophilus">thermophilus</tp:taxon-name-part></tp:taxon-name></italic> sp. nov. In these species a sexual dimorphic leg 5, as in <italic><tp:taxon-name><tp:taxon-name-part taxon-name-part-type="genus" reg="Barathricola">B.</tp:taxon-name-part><tp:taxon-name-part taxon-name-part-type="species" reg="rimensis">rimensis</tp:taxon-name-part></tp:taxon-name></italic>, is known in <italic><tp:taxon-name><tp:taxon-name-part taxon-name-part-type="genus" reg="Muceddina">Muceddina</tp:taxon-name-part><tp:taxon-name-part taxon-name-part-type="species" reg="multispinosa">multispinosa</tp:taxon-name-part></tp:taxon-name></italic>, <italic><tp:taxon-name><tp:taxon-name-part taxon-name-part-type="genus" reg="Schminkepinella">Schminkepinella</tp:taxon-name-part><tp:taxon-name-part taxon-name-part-type="species" reg="plumifera">plumifera</tp:taxon-name-part></tp:taxon-name></italic>, and <italic><tp:taxon-name><tp:taxon-name-part taxon-name-part-type="genus" reg="Einslepinella">Einslepinella</tp:taxon-name-part><tp:taxon-name-part taxon-name-part-type="species" reg="ulrichi">ulrichi</tp:taxon-name-part></tp:taxon-name></italic>. However, <xref ref-type="bibr" rid="B10">Sars (1913)</xref> recorded that leg 5 of male <italic><tp:taxon-name><tp:taxon-name-part taxon-name-part-type="genus" reg="Cyclopinella">Cyclopinella</tp:taxon-name-part><tp:taxon-name-part taxon-name-part-type="species" reg="tumidula">tumidula</tp:taxon-name-part></tp:taxon-name></italic> is of exactly the same appearance as in the female. Thus, the sexual dimorphism in leg 5 appears to be a character differentiating species, but not genera, in the <tp:taxon-name><tp:taxon-name-part taxon-name-part-type="family">Schminkepinellidae</tp:taxon-name-part></tp:taxon-name>. An additional morphological difference between the two species of <italic><tp:taxon-name><tp:taxon-name-part taxon-name-part-type="genus" reg="Barathricola">Barathricola</tp:taxon-name-part></tp:taxon-name></italic> is the ratio of the length to the width of the caudal ramus is 11.0:1 in the female and 8.5:1 in the male of <italic><tp:taxon-name><tp:taxon-name-part taxon-name-part-type="genus" reg="Barathricola">B.</tp:taxon-name-part><tp:taxon-name-part taxon-name-part-type="species" reg="rimensis">rimensis</tp:taxon-name-part></tp:taxon-name></italic>, which is 8.9:1 in the female and 6.1:1 in the male of <italic><tp:taxon-name><tp:taxon-name-part taxon-name-part-type="genus" reg="Barathricola">B.</tp:taxon-name-part><tp:taxon-name-part taxon-name-part-type="species" reg="thermophilus">thermophilus</tp:taxon-name-part></tp:taxon-name></italic> sp. nov.</p></tp:treatment-sec><tp:treatment-sec><!--Section generated to contain objects referenced in tp:taxon-treatment.--><table-wrap id="T1" position="float" orientation="portrait"><label>Table 1.</label><caption><p>Spine and setal formulae of legs 1-4 in <italic><tp:taxon-name><tp:taxon-name-part taxon-name-part-type="genus" reg="Barathricola">Barathricola</tp:taxon-name-part><tp:taxon-name-part taxon-name-part-type="species" reg="rimensis">rimensis</tp:taxon-name-part></tp:taxon-name></italic> Humes, 1999. Roman numerals indicate spines, and Arabic numerals setae.</p></caption><table id="TID0EFHAC" rules="all"><tbody><tr><th rowspan="1" colspan="1"/><th rowspan="1" colspan="1">Coxa</th><th rowspan="1" colspan="1">Basis</th><th rowspan="1" colspan="1">Endopod</th><th rowspan="1" colspan="1">Exopod</th></tr><tr><td rowspan="1" colspan="1">Leg 1</td><td rowspan="1" colspan="1">0-1</td><td rowspan="1" colspan="1">1-I</td><td rowspan="1" colspan="1">0-1;0-1;1,2,3</td><td rowspan="1" colspan="1">I-0;I-1;III,I,4</td></tr><tr><td rowspan="1" colspan="1">Leg 2</td><td rowspan="1" colspan="1">0-1</td><td rowspan="1" colspan="1">1-0</td><td rowspan="1" colspan="1">0-1;0-2;1,2,3</td><td rowspan="1" colspan="1">I-0;I-1;III,I,5</td></tr><tr><td rowspan="1" colspan="1">Leg 3</td><td rowspan="1" colspan="1">0-1</td><td rowspan="1" colspan="1">1-0</td><td rowspan="1" colspan="1">0-1;0-2;1,II,I+2</td><td rowspan="1" colspan="1">I-0;I-1;III,I,5</td></tr><tr><td rowspan="1" colspan="1">Leg 4</td><td rowspan="1" colspan="1">0-1</td><td rowspan="1" colspan="1">1-0</td><td rowspan="1" colspan="1">0-1;0-1+I;I,II,II</td><td rowspan="1" colspan="1">I-0;I-1;II,I,5</td></tr></tbody></table></table-wrap></tp:treatment-sec><ref-list><ref id="B8"><mixed-citation xmlns:xlink="http://www.w3.org/1999/xlink" xlink:type="simple"><person-group><name name-style="western"><surname>Martínez Arbizu</surname><given-names>P</given-names></name></person-group> (<year>2006</year>) <article-title>Phylogenetic relationships within <tp:taxon-name><tp:taxon-name-part taxon-name-part-type="family">Schminkepinellidae</tp:taxon-name-part></tp:taxon-name> fam. n., a new monophyletic group of marine cyclopinids (<tp:taxon-name><tp:taxon-name-part taxon-name-part-type="order">Cyclopoida</tp:taxon-name-part></tp:taxon-name>: <tp:taxon-name><tp:taxon-name-part taxon-name-part-type="subclass">Copepoda</tp:taxon-name-part></tp:taxon-name>), description of two new genera and four new species.</article-title><source>Invertebrate Zoology</source><volume>3</volume>(<issue>2</issue>): <fpage>185</fpage>–<lpage>207</lpage>. <ext-link xlink:type="simple" ext-link-type="doi" xlink:href="10.15298/invertzool.03.2.04">https://doi.org/10.15298/invertzool.03.2.04</ext-link></mixed-citation></ref><ref id="B1"><mixed-citation xmlns:xlink="http://www.w3.org/1999/xlink" xlink:type="simple"><person-group><name name-style="western"><surname>Abiahy</surname><given-names>BB</given-names></name><name name-style="western"><surname>Rocha</surname><given-names>CEF</given-names></name><name name-style="western"><surname>Ferrari</surname><given-names>FD</given-names></name></person-group> (<year>2006</year>) <article-title>Redescription of <italic><tp:taxon-name><tp:taxon-name-part taxon-name-part-type="genus">Limnoithona</tp:taxon-name-part><tp:taxon-name-part taxon-name-part-type="species">tetraspina</tp:taxon-name-part></tp:taxon-name></italic> Zhang et Li, 1976 (<tp:taxon-name><tp:taxon-name-part taxon-name-part-type="subclass">Copepoda</tp:taxon-name-part></tp:taxon-name>, <tp:taxon-name><tp:taxon-name-part taxon-name-part-type="order">Cyclopoida</tp:taxon-name-part></tp:taxon-name>) with a discussion of character states shared with the <tp:taxon-name><tp:taxon-name-part taxon-name-part-type="family">Oithonidae</tp:taxon-name-part></tp:taxon-name> and older cyclopoids.</article-title><source>Invertebrate Zoology</source><volume>3</volume>: <fpage>115</fpage>–<lpage>135</lpage>. <ext-link xlink:type="simple" ext-link-type="doi" xlink:href="10.15298/invertzool.03.2.01">https://doi.org/10.15298/invertzool.03.2.01</ext-link></mixed-citation></ref><ref id="B5"><mixed-citation xmlns:xlink="http://www.w3.org/1999/xlink" xlink:type="simple"><person-group><name name-style="western"><surname>Karanovic</surname><given-names>T</given-names></name></person-group> (<year>2008</year>) <article-title>Marine interstitial <tp:taxon-name><tp:taxon-name-part taxon-name-part-type="order">Poecilostomatoida</tp:taxon-name-part></tp:taxon-name> and <tp:taxon-name><tp:taxon-name-part taxon-name-part-type="order">Cyclopoida</tp:taxon-name-part></tp:taxon-name> (<tp:taxon-name><tp:taxon-name-part taxon-name-part-type="subclass">Copepoda</tp:taxon-name-part></tp:taxon-name>) of Australia.</article-title><source>Crustaceana Monographs</source><volume>9</volume>: <fpage>1</fpage>–<lpage>331</lpage>. <ext-link xlink:type="simple" ext-link-type="doi" xlink:href="10.1163/ej.9789004164598.i-332">https://doi.org/10.1163/ej.9789004164598.i-332</ext-link></mixed-citation></ref><ref id="B2"><mixed-citation xmlns:xlink="http://www.w3.org/1999/xlink" xlink:type="simple"><person-group><name name-style="western"><surname>Humes</surname><given-names>AG</given-names></name></person-group> (<year>1999</year>) <article-title><tp:taxon-name><tp:taxon-name-part taxon-name-part-type="subclass">Copepoda</tp:taxon-name-part></tp:taxon-name> (<tp:taxon-name><tp:taxon-name-part taxon-name-part-type="family">Cyclopinidae</tp:taxon-name-part></tp:taxon-name> and <tp:taxon-name><tp:taxon-name-part taxon-name-part-type="family">Misophriidae</tp:taxon-name-part></tp:taxon-name>) from a deep-sea hydrothermal site in the northeastern Pacific.</article-title><source>Journal of Natural History</source><volume>33</volume>: <fpage>961</fpage>–<lpage>978</lpage>. <ext-link xlink:type="simple" ext-link-type="doi" xlink:href="10.1080/002229399300038">https://doi.org/10.1080/002229399300038</ext-link></mixed-citation></ref><ref id="B10"><mixed-citation xmlns:xlink="http://www.w3.org/1999/xlink" xlink:type="simple"><person-group><name name-style="western"><surname>Sars</surname><given-names>GO</given-names></name></person-group> (<year>1913</year>) <article-title><tp:taxon-name><tp:taxon-name-part taxon-name-part-type="subclass">Copepoda</tp:taxon-name-part></tp:taxon-name><tp:taxon-name><tp:taxon-name-part taxon-name-part-type="order">Cyclopoida</tp:taxon-name-part></tp:taxon-name>, Parts I &amp; II: <tp:taxon-name><tp:taxon-name-part taxon-name-part-type="family">Oithonidae</tp:taxon-name-part></tp:taxon-name>, <tp:taxon-name><tp:taxon-name-part taxon-name-part-type="family">Cyclopinidae</tp:taxon-name-part></tp:taxon-name>, <tp:taxon-name><tp:taxon-name-part taxon-name-part-type="family">Cyclopidae</tp:taxon-name-part></tp:taxon-name> (part). An account of the <tp:taxon-name><tp:taxon-name-part taxon-name-part-type="subphylum">Crustacea</tp:taxon-name-part></tp:taxon-name> of Norway, with short descriptions and figures of all the species.</article-title><source>Bergen Museum (Bergen)</source><volume>6</volume>: <fpage>1</fpage>–<lpage>32</lpage>.</mixed-citation></ref></ref-list></tp:taxon-treatment>
